# Supplementary material for: Salmo salar fish waste oil: Fatty acids composition and antibacterial activity
Source: PeerJ. 2020 Jun 19;8:e9299. doi: 10.7717/peerj.9299 (PMC7307567; doi:10.7717/peerj.9299)
Supplement: Supplemental Information 1 [file peerj-08-9299-s001.zip]

Archive with 3 entries (2 files):
- SF1.raw
- __MACOSX/
- __MACOSX/._SF1.raw
